# Supplementary material for: Dual Machine Learning Framework for Predicting Long-Term Glycemic Change and Prediabetes Risk in Young Taiwanese Men
Source: Diagnostics (Basel). 2025 Oct 2;15(19):2507. doi: 10.3390/diagnostics15192507 (PMC12524205; doi:10.3390/diagnostics15192507)
Supplement: Supplementary file 1 [file diagnostics-15-02507-s001.zip]

Archive with 1 entries (1 files):
- diagnostics-3836960-supplementary.pdf
